# Supplementary material for: Global Genomic Characterization of Salmonella enterica Serovar Telelkebir
Source: Front Microbiol. 2021 Jul 29;12:704152. doi: 10.3389/fmicb.2021.704152 (PMC8358458; doi:10.3389/fmicb.2021.704152)
Supplement: Supplementary Table 1 — A complete analytic information for 121 the examined Salmonella Telelkebir isolates in this study. [file Data_Sheet_1.xlsx]

## Sheet: Supplementary Table 1
Strain	Accession number	Year	Country	Source	MLST	cgMLST cluster	Resistance gene									Plasmids	Capsule	Fimbrial adherence determinants																				Macrophage inducible genes		Magnesium uptake		Nonfimbrial adherence determinants				Regulation		Secretion system
							Fosfomycin	Beta lactams	Macrolides	Sulphonomides	Quinolnes	Aminoglycosides	Tetracycline	Phenicols	Trimethoprim
																	tviA	csgG	csgF	csgE	csgD	csgB	csgA	csgC	bcfA	fimA	fimI	fimC	fimD	fimH	fimF	stdA	steA	steB	steC	steD	tcfD	mig-14	mig-5	mgtB	mgtC	misL	ratB	shdA	sinH	phoQ	phoP	sprB	hilC
72-0480	SRR1753734	NA	NA	NA	450	0	fosA7_1	0	0	0	0	aac(6')-Iaa_1	0	0	0	0	0	1	1	1	1	1	1	1	0	0	1	1	1	1	1	0	1	1	1	0	0	1	0	1	1	1	1	0	1	0	0	0	0
788259	SRR9989270	2019	UK	human	2222	0	0	0	0	0	qnrB19_1	aac(6')-Iaa_1	0	0	0	1	0	1	1	1	1	1	1	1	0	0	1	1	1	1	1	0	1	1	1	0	0	1	0	1	1	1	0	0	1	0	0	0	0
02-0134	SRR1753727	NA	NA	NA	450	C1	fosA7_1	0	0	0	0	aac(6')-Iaa_1	0	0	0	0	0	1	1	1	1	1	1	1	0	0	1	1	1	1	1	0	1	1	1	0	0	1	0	1	1	1	1	0	1	0	0	0	0
PNUSAS002390	SRR3667943	2016	USA	human	450	0	fosA7_1	0	0	0	0	aac(6')-Iaa_1	0	0	0	1	0	1	1	1	1	1	1	1	0	0	1	1	1	1	1	0	1	1	1	0	0	1	0	1	1	1	0	0	1	0	0	0	0
PNUSAS002009	SRR3499820	2015	USA	human	3301	C3	0	0	0	0	0	aac(6')-Iaa_1	0	0	0	0	0	1	1	1	1	1	1	1	0	0	1	1	1	1	1	0	1	1	1	0	0	1	0	1	1	1	0	0	1	0	0	0	0
PNUSAS001709	SRR3495119	2005	USA	human	450	0	fosA7_1	0	0	0	0	aac(6')-Iaa_1	0	0	0	1	0	1	1	1	1	1	1	1	0	0	1	1	1	1	1	0	1	1	1	0	0	1	0	1	1	1	0	0	1	0	0	0	0
291712	SRR8667279	2016	UK	human	2222	C10	0	0	0	0	qnrB19_1	aac(6')-Iaa_1	0	0	0	1	0	1	1	1	1	1	1	1	0	0	1	1	1	1	1	0	1	1	1	0	0	1	0	1	1	1	0	0	1	0	0	0	0
185904	SRR3322132	2015	UK	human	2651	0	fosA7_1	0	0	0	0	aac(6')-Iaa_1	0	0	0	1	0	1	1	1	1	1	1	1	0	0	1	1	1	1	1	0	1	1	1	0	0	1	0	1	1	1	0	0	1	0	0	0	0
48125	SRR3049751	NA	UK	human	2651	0	fosA7_1	0	0	0	0	aac(6')-Iaa_1	0	0	0	1	0	1	1	1	1	1	1	1	0	0	1	1	1	1	1	0	1	1	1	0	0	1	0	1	1	1	0	0	1	0	0	0	0
376210	SRR8568492	2017	UK	human	2222	0	0	0	0	0	0	aac(6')-Iaa_1	0	0	0	0	0	1	1	1	1	1	1	1	0	0	1	1	1	1	1	0	1	1	1	0	0	1	0	1	1	1	0	0	1	0	0	0	0
CDPH_CSalm055	SRR6684981	2014	USA:CA	human	450	0	fosA7_1	0	0	0	0	aac(6')-Iaa_1	0	0	0	1	0	1	1	1	1	1	1	1	0	0	1	1	1	1	1	0	1	1	1	0	0	1	0	1	1	1	0	0	1	0	0	0	0
MDH-2014-00719	SRR2917928	2008	USA:MN	king snakes Feces	450	C1	fosA7_1	0	0	0	0	aac(6')-Iaa_1	0	0	0	0	0	1	1	1	1	1	1	1	0	0	1	1	1	1	1	0	1	1	1	0	0	1	0	1	1	1	0	0	1	0	0	0	0
559026	SRR8499128	2018	UK	human	2651	0	fosA7_1	0	0	0	0	aac(6')-Iaa_1	0	0	0	0	0	1	1	1	1	1	1	1	0	0	1	1	1	1	1	0	1	1	1	0	0	1	0	1	1	1	0	0	1	0	0	0	0
556712	SRR8499146	2018	UK	human	2222	C8	0	0	0	0	qnrB19_1	aac(6')-Iaa_1	0	0	0	1	0	1	1	1	1	1	1	1	0	0	1	1	1	1	1	0	1	1	1	0	0	1	0	1	1	1	0	0	1	0	0	0	0
662766	SRR8445031	2018	UK	human	2155	0	fosA7_1	0	0	0	0	aac(6')-Iaa_1	0	0	0	1	0	1	1	1	1	1	1	1	0	0	1	1	1	1	1	0	1	1	1	0	0	1	0	1	1	1	0	0	1	0	0	0	0
576376	SRR7850652	2018	UK	human	5202	0	0	0	0	0	0	aac(6')-Iaa_1	0	0	0	1	0	1	1	1	1	1	1	1	0	0	1	1	1	1	1	0	1	1	1	0	0	1	0	1	1	1	0	0	1	0	0	0	0
569997	SRR7533561	2018	UK	human	2222	C8	0	0	0	0	qnrB19_1	aac(6')-Iaa_1	0	0	0	1	0	1	1	1	1	1	1	1	0	0	1	1	1	1	1	0	1	1	1	0	0	1	0	1	1	1	0	0	1	0	0	0	0
PHE160824	SRR7495546	2015	UK	human	3326	0	0	0	0	0	0	aac(6')-Iaa_1	0	0	0	0	0	1	1	1	1	1	1	1	0	0	1	1	1	1	1	0	1	1	1	0	0	1	0	1	1	1	0	0	1	0	0	0	0
287587	SRR7495517	2016	UK	human	3326	0	0	0	0	0	0	aac(6')-Iaa_1	0	0	0	0	0	1	1	1	1	1	1	1	0	0	1	1	1	1	1	0	1	1	1	0	0	1	0	1	1	1	0	0	1	0	0	0	0
506078	SRR7495462	2018	UK	human	450	0	fosA7_1	0	0	0	0	aac(6')-Iaa_1	0	0	0	0	0	1	1	1	1	1	1	1	0	0	1	1	1	1	1	0	1	1	1	0	0	1	0	1	1	1	0	0	1	0	0	0	0
553252	SRR7475433	2018	UK	human	2222	C8	0	0	0	0	qnrB19_1	aac(6')-Iaa_1	0	0	0	1	0	1	1	1	1	1	1	1	0	0	1	1	1	1	1	0	1	1	1	0	0	1	0	1	1	1	0	0	1	0	0	0	0
205742	SRR7457123	2016	UK	human	2155	C19	fosA7_1	0	0	0	0	aac(6')-Iaa_1	0	0	0	0	0	1	1	1	1	1	1	1	0	0	1	1	1	1	1	0	1	1	1	0	0	1	0	1	1	1	0	0	1	0	0	0	0
117298	SRR7426890	2015	UK	human	450	C15	fosA7_1	0	0	0	0	aac(6')-Iaa_1	0	0	0	0	0	1	1	1	1	1	1	1	0	0	1	1	1	1	1	0	1	1	1	0	0	1	0	1	1	1	0	0	1	0	0	0	0
385826	SRR7416106	2017	UK	human	2222	0	0	0	0	0	0	aac(6')-Iaa_1	0	0	0	0	0	1	1	1	1	1	1	1	0	0	1	1	1	1	1	0	1	1	1	0	0	1	0	1	1	1	0	0	1	0	0	0	0
178733	SRR7414672	2015	UK	human	450	C5	fosA7_1	0	0	0	0	aac(6')-Iaa_1	0	0	0	0	0	1	1	1	1	1	1	1	0	0	1	1	1	1	1	0	1	1	1	0	0	1	0	1	1	1	0	0	1	0	0	0	0
216328	SRR7402082	2016	UK	human	2155	C19	fosA7_1	0	0	0	0	aac(6')-Iaa_1	0	0	0	0	0	1	1	1	1	1	1	1	0	0	1	1	1	1	1	0	1	1	1	0	0	1	0	1	1	1	0	0	1	0	0	0	0
216311	SRR7351376	2016	UK	human	2651	C13	fosA7_1	0	0	0	0	aac(6')-Iaa_1	0	0	0	0	0	1	1	1	1	1	1	1	0	0	1	1	1	1	1	0	1	1	1	0	0	1	0	1	1	1	0	0	1	0	0	0	0
345585	SRR7350781	2017	UK	human	450	C6	fosA7_1	0	0	0	0	aac(6')-Iaa_1	0	0	0	0	0	1	1	1	1	1	1	1	0	0	1	1	1	1	1	0	1	1	1	0	0	1	0	1	1	1	0	0	1	0	0	0	0
122288	SRR7349015	2015	UK	human	450	C15	fosA7_1	0	0	0	0	aac(6')-Iaa_1	0	0	0	0	0	1	1	1	1	1	1	1	0	0	1	1	1	1	1	0	1	1	1	0	0	1	0	1	1	1	0	0	1	0	0	0	0
PHE316672	SRR7285917	2016	UK	human	2222	0	0	0	0	0	qnrB19_1	aac(6')-Iaa_1	0	0	0	1	0	1	1	1	1	1	1	1	0	0	1	1	1	1	1	0	1	1	1	0	0	1	0	1	1	1	0	0	1	0	0	0	0
476608	SRR7286861	2018	UK	human	2651	C18	fosA7_1	0	0	0	0	aac(6')-Iaa_1	0	0	0	0	0	1	1	1	1	1	1	1	0	0	1	1	1	1	1	0	1	1	1	0	0	1	0	1	1	1	0	0	1	0	0	0	0
PHE302897	SRR7286844	2016	UK	human	2222	C9	0	0	0	0	0	aac(6')-Iaa_1	0	0	0	0	0	1	1	1	1	1	1	1	0	0	1	1	1	1	1	0	1	1	1	0	0	1	0	1	1	1	0	0	1	0	0	0	0
212759	SRR7223213	2016	UK	human	2651	C13	fosA7_1	0	0	0	0	aac(6')-Iaa_1	0	0	0	1	0	1	1	1	1	1	1	1	0	0	1	1	1	1	1	0	1	1	1	0	0	1	0	1	1	1	0	0	1	0	0	0	0
FDA00000174	SRR1639649	2001	Turkey	baklava	2155	0	fosA7_1	0	0	0	0	aac(6')-Iaa_1	0	0	0	1	0	1	1	1	1	1	1	1	0	0	1	1	1	1	1	0	1	1	1	0	0	1	0	1	1	1	0	0	1	0	0	0	0
474909	SRR7187977	2018	UK	human	2651	C18	fosA7_1	0	0	0	0	aac(6')-Iaa_1	0	0	0	0	0	1	1	1	1	1	1	1	0	0	1	1	1	1	1	0	1	1	1	0	0	1	0	1	1	1	0	0	1	0	0	0	0
503437	SRR7184398	2018	UK	human	2222	0	0	0	0	0	0	aac(6')-Iaa_1	0	0	0	0	0	1	1	1	1	1	1	1	0	0	1	1	1	1	1	0	1	1	1	0	0	1	0	1	1	1	0	0	1	0	0	0	0
216225	SRR7157761	2016	UK	human	3326	0	0	0	0	0	0	aac(6')-Iaa_1	0	0	0	0	0	1	1	1	1	1	1	1	0	0	1	1	1	1	1	0	1	1	1	0	0	1	0	1	1	1	0	0	1	0	0	0	0
PNUSAS038115	SRR6984411	2017	USA	human	3301	C2	0	0	0	0	0	aac(6')-Iaa_1	0	0	0	0	0	1	1	1	1	1	1	1	0	0	1	1	1	1	1	0	1	1	1	0	0	1	0	1	1	1	0	0	1	0	0	0	0
76-0298	SRR1753735	NA	NA	NA	450	0	fosA7_1	0	0	0	0	aac(6')-Iaa_1	0	0	0	0	0	1	1	1	1	1	1	1	0	0	1	1	1	1	1	0	1	1	1	0	0	1	0	1	1	1	0	0	1	0	0	0	0
PNUSAS005110	SRR5023247	2016	USA	human	3650	C2	0	0	0	0	0	aac(6')-Iaa_1	0	0	0	0	0	1	1	1	1	1	1	1	0	0	1	1	1	1	1	0	1	1	1	0	0	1	0	1	1	1	0	0	1	0	0	0	0
PNUSAS005115	SRR5023239	2016	USA	human	3650	0	0	0	0	0	0	aac(6')-Iaa_1	0	0	0	0	0	1	1	1	1	1	1	1	0	0	1	1	1	1	1	0	1	1	1	0	0	1	0	1	1	1	0	0	1	0	0	0	0
FJ001	SRR12737847	2018	China:Fujian	human	5494	0	fosA7_1	0	0	0	0	aac(6')-Iaa_1	0	0	0	0	0	1	1	1	1	1	1	1	0	0	1	1	1	1	1	0	1	1	1	0	0	1	0	1	1	1	0	0	1	0	0	0	0
MC_07-1137	ERR4399371	2007	Ireland	Human	2222	0	0	0	0	0	0	aac(6')-Iaa_1	0	0	0	0	0	1	1	1	1	1	1	1	0	0	1	1	1	1	1	0	1	1	1	0	0	1	0	1	1	1	0	0	1	0	0	0	0
MC_07-0222	ERR4399170	2007	Ireland	Human	2222	0	0	blaTEM-1B	0	sul2_2	0	aac(6')-Iaa_1	tet(A)_6	0	0	1	0	1	1	1	1	1	1	1	0	0	1	1	1	1	1	0	1	1	1	0	0	1	0	1	1	1	0	0	1	0	0	0	0
1090700804	ERR2799551	2007	Netherlands	Human	2651	0	fosA7_1	0	0	0	0	aac(6')-Iaa_1	0	0	0	0	0	1	1	1	1	1	1	1	0	0	1	1	1	1	1	0	1	1	1	0	0	1	0	1	1	1	0	0	1	0	0	0	0
955002	SRR12091959	2020	UK	Human	450	0	fosA7_1	0	0	0	qnrB19_1	aac(6')-Iaa_1	0	0	0	1	0	1	1	1	1	1	1	1	0	0	1	1	1	1	1	0	1	1	1	0	0	1	0	1	1	1	0	0	1	0	0	0	0
953835	SRR12039167	2020	UK	Human	2222	0	0	0	0	0	qnrB19_1	aac(6')-Iaa_1	0	0	0	1	0	1	1	1	1	1	1	1	0	0	1	1	1	1	1	0	1	1	1	0	0	1	0	1	1	1	0	0	1	0	0	0	0
896069	SRR11364958	2020	UK	Human	450	0	fosA7_1	0	0	0	0	aac(6')-Iaa_1	0	0	0	0	0	1	1	1	1	1	1	1	0	0	1	1	1	1	1	0	1	1	1	0	0	1	0	1	1	1	0	0	1	0	0	0	0
883702	SRR11114586	2020	UK	Human	7823	0	0	0	0	0	0	aac(6')-Iaa_1	0	0	0	0	0	1	1	1	1	1	1	1	0	0	1	1	1	1	1	0	1	1	1	0	0	1	0	1	1	1	0	0	1	0	0	0	0
862937	SRR10810748	2019	UK	Human	450	0	fosA7_1	0	0	0	0	aac(6')-Iaa_1	0	0	0	1	0	1	1	1	1	1	1	1	0	0	1	1	1	1	1	0	1	1	1	0	0	1	0	1	1	1	0	0	1	0	0	0	0
841463	SRR10580021	2019	UK	human	5494	0	fosA7_1	0	0	0	0	aac(6')-Iaa_1	0	0	0	0	0	1	1	1	1	1	1	1	0	0	1	1	1	1	1	0	1	1	1	0	0	1	0	1	1	1	0	0	1	0	0	0	0
825107	SRR10337416	2019	UK	human	2222	0	0	0	0	0	0	aac(6')-Iaa_1	0	0	0	0	0	1	1	1	1	1	1	1	0	0	1	1	1	1	1	0	1	1	1	0	0	1	0	1	1	1	0	0	1	0	0	0	0
800692	SRR10096421	2019	UK	human	450	C6	fosA7_1	0	0	0	0	aac(6')-Iaa_1	0	0	0	1	0	1	1	1	1	1	1	1	0	0	1	1	1	1	1	0	1	1	1	0	0	1	0	1	1	1	0	0	1	0	0	0	0
783061	SRR9962061	2019	UK	human	3943	0	0	0	0	0	0	aac(6')-Iaa_1	0	0	0	0	0	1	1	1	1	1	1	1	0	0	1	1	1	1	1	0	1	1	1	0	0	1	0	1	1	1	0	0	1	0	0	0	0
593599	SRR7873926	2018	UK	human	2386	0	fosA7_1	0	0	0	0	aac(6')-Iaa_1	0	0	0	0	0	1	1	1	1	1	1	1	0	0	1	1	1	1	1	0	1	1	1	0	0	1	0	1	1	1	0	0	1	0	0	0	0
PHE508761	SRR7469141	2018	UK	human	450	C7	fosA7_1	0	0	0	0	aac(6')-Iaa_1	0	0	0	0	0	1	1	1	1	1	1	1	0	0	1	1	1	1	1	0	1	1	1	0	0	1	0	1	1	1	0	0	1	0	0	0	0
465589	SRR7892163	2017	UK	Human	2222	0	0	0	0	0	0	aac(6')-Iaa_1	0	0	0	0	0	1	1	1	1	1	1	1	0	0	1	1	1	1	1	0	1	1	1	0	0	1	0	1	1	1	0	0	1	0	0	0	0
428172	SRR7523810	2017	UK	Human	450	C17	fosA7_1	0	0	0	0	aac(6')-Iaa_1	0	0	0	0	0	1	1	1	1	1	1	1	0	0	1	1	1	1	1	0	1	1	1	0	0	1	0	1	1	1	0	0	1	0	0	0	0
439505	SRR7456757	2017	UK	Human	5019	0	fosA7_1	0	0	0	0	aac(6')-Iaa_1	0	0	0	1	0	1	1	1	1	1	1	1	0	0	1	1	1	1	1	0	1	1	1	0	0	1	0	1	1	1	0	0	1	0	0	0	0
389721	SRR7450780	2017	UK	Human	2386	0	fosA7_1	0	0	0	0	aac(6')-Iaa_1	0	0	0	1	0	1	1	1	1	1	1	1	0	0	1	1	1	1	1	0	1	1	1	0	0	1	0	1	1	1	0	0	1	0	0	0	0
363554	SRR7285800	2017	UK	human	3943	C11	0	0	0	0	0	aac(6')-Iaa_1	0	0	0	0	0	1	1	1	1	1	1	1	0	0	1	1	1	1	1	0	1	1	1	0	0	1	0	1	1	1	0	0	1	0	0	0	0
363493	SRR5584677	2017	UK	human	3943	C11	0	0	0	0	0	aac(6')-Iaa_1	0	0	0	0	0	1	1	1	1	1	1	1	0	0	1	1	1	1	1	0	1	1	1	0	0	1	0	1	1	1	0	0	1	0	0	0	0
315665	SRR7523762	2016	UK	Human	2222	0	0	0	0	0	0	aac(6')-Iaa_1	0	0	0	0	0	1	1	1	1	1	1	1	0	0	1	1	1	1	1	0	1	1	1	0	0	1	0	1	1	1	0	0	1	0	0	0	0
305257	SRR7471104	2016	UK	Human	2222	C9	0	0	0	0	0	aac(6')-Iaa_1	0	0	0	0	0	1	1	1	1	1	1	1	0	0	1	1	1	1	1	0	1	1	1	0	0	1	0	1	1	1	0	0	1	0	0	0	0
293768	SRR7349275	2018	UK	human	2222	0	0	0	0	0	0	aac(6')-Iaa_1	0	0	0	0	0	1	1	1	1	1	1	1	0	0	1	1	1	1	1	0	1	1	1	0	0	1	0	1	1	1	0	0	1	0	0	0	0
223575	SRR5216406	2016	UK	human	450	C7	fosA7_1	0	0	0	0	aac(6')-Iaa_1	0	0	0	0	0	1	1	1	1	1	1	1	0	0	1	1	1	1	1	0	1	1	1	0	0	1	0	1	1	1	0	0	1	0	0	0	0
222380	SRR7480612	2016	UK	Human	2222	0	0	0	0	0	0	aac(6')-Iaa_1	0	0	0	0	0	1	1	1	1	1	1	1	0	0	1	1	1	1	1	0	1	1	1	0	0	1	0	1	1	1	0	0	1	0	0	0	0
182879	SRR7902633	2015	UK	Human	2222	0	0	0	0	0	0	aac(6')-Iaa_1	0	0	0	0	0	1	1	1	1	1	1	1	0	0	1	1	1	1	1	0	1	1	1	0	0	1	0	1	1	1	0	0	1	0	0	0	0
109888	SRR7456819	2015	UK	Human	5021	C12	0	0	0	0	0	aac(6')-Iaa_1	0	0	0	0	0	1	1	1	1	1	1	1	0	0	1	1	1	1	1	0	1	1	1	0	0	1	0	1	1	1	0	0	1	0	0	0	0
107238	SRR7471065	2015	UK	Human	5021	C12	0	0	0	0	0	aac(6')-Iaa_1	0	0	0	0	0	1	1	1	1	1	1	1	0	0	1	1	1	1	1	0	1	1	1	0	0	1	0	1	1	1	0	0	1	0	0	0	0
56980	SRR3049011	NA	UK	Human	2386	0	fosA7_1	0	0	sul2_2	qnrS1_1	aac(6')-Iaa_1, aph(3'')-Ib_5,aph(6)-Id_1,	tet(A)_6	0	0	1	0	1	1	1	1	1	1	1	0	0	1	1	1	1	1	0	1	1	1	0	0	1	0	1	1	1	0	0	1	0	0	0	0
18567	SRR3049057	NA	UK	Human	3122	0	0	0	0	0	0	aac(6')-Iaa_1	0	0	0	0	0	1	1	1	1	1	1	1	0	0	1	1	1	1	1	0	1	1	1	0	0	1	0	1	1	1	0	0	1	0	0	0	0
9425	SRR3049921	NA	UK	Human	450	C7	fosA7_1	0	0	0	0	aac(6')-Iaa_1	0	0	0	0	0	1	1	1	1	1	1	1	0	0	1	1	1	1	1	0	1	1	1	0	0	1	0	1	1	1	0	0	1	0	0	0	0
2012K-0681	SRR1614865	2012	USA	human	2222	0	0	0	0	0	0	aac(6')-Iaa_1	0	0	0	1	0	1	1	1	1	1	1	1	0	0	1	1	1	1	1	0	1	1	1	0	0	1	0	1	1	1	0	0	1	0	0	0	0
99-07337	ERR2799546	1999	Germany	Human	450	C1	fosA7_1	0	0	0	0	aac(6')-Iaa_1, aph(6)-Id_1	0	0	0	1	0	1	1	1	1	1	1	1	0	0	1	1	1	1	1	0	1	1	1	0	0	1	0	1	1	1	0	0	1	0	0	0	0
99-08062	ERR3901923	1999	Germany	Wild Animal	450	C1	fosA7_1	0	0	0	0	aac(6')-Iaa_1	0	0	0	0	0	1	1	1	1	1	1	1	0	0	1	1	1	1	1	0	1	1	1	0	0	1	0	1	1	1	0	0	1	0	0	0	0
99-02696	ERR2799539	1999	Germany	Human	450	C5	fosA7_1	0	0	0	0	aac(6')-Iaa_1	0	0	0	0	0	1	1	1	1	1	1	1	0	0	1	1	1	1	1	0	1	1	1	0	0	1	0	1	1	1	0	0	1	0	0	0	0
98-01479	ERR2799523	1998	Germany	Human	2155	0	fosA7_1	0	0	0	0	aac(6')-Iaa_1	0	0	0	1	0	1	1	1	1	1	1	1	0	0	1	1	1	1	1	0	1	1	1	0	0	1	0	1	1	1	0	0	1	0	0	0	0
09-00038	ERR2799538	2009	Germany	Human	2155	0	fosA7_1	0	0	0	0	aac(6')-Iaa_1	0	0	0	1	0	1	1	1	1	1	1	1	0	0	1	1	1	1	1	0	1	1	1	0	0	1	0	1	1	1	0	0	1	0	0	0	0
08-02717	ERR4400626	2008	Germany	Human	5019	C4	fosA7_1	0	0	0	0	aac(6')-Iaa_1	0	0	0	1	0	1	1	1	1	1	1	1	0	0	1	1	1	1	1	0	1	1	1	0	0	1	0	1	1	1	0	0	1	0	0	0	0
07-07388	ERR4401362	2007	Germany	Companion Animal	450	C1	fosA7_1	0	0	0	0	aac(6')-Iaa_1	0	0	0	1	0	1	1	1	1	1	1	1	0	0	1	1	1	1	1	0	1	1	1	0	0	1	0	1	1	1	0	0	1	0	0	0	0
08-06608	ERR4400630	2008	Germany	Human	5019	C4	fosA7_1	0	0	0	0	aac(6')-Iaa_1	0	0	0	1	0	1	1	1	1	1	1	1	0	0	1	1	1	1	1	0	1	1	1	0	0	1	0	1	1	1	0	0	1	0	0	0	0
07-06954	ERR4400205	2007	Germany	Human	450	C1	fosA7_1	0	0	0	qnrB19_1	aac(6')-Iaa_1	0	0	0	1	0	1	1	1	1	1	1	1	0	0	1	1	1	1	1	0	1	1	1	0	0	1	0	1	1	1	0	0	1	0	0	0	0
07-04002	ERR4399156	2007	Germany	NA	5019	C4	fosA7_1	0	0	0	0	aac(6')-Iaa_1	0	0	0	1	0	1	1	1	1	1	1	1	0	0	1	1	1	1	1	0	1	1	1	0	0	1	0	1	1	1	0	0	1	0	0	0	0
07-03784	ERR4401621	2007	Germany	Human	5019	C4	fosA7_1	0	0	0	0	aac(6')-Iaa_1	0	0	0	1	0	1	1	1	1	1	1	1	0	0	1	1	1	1	1	0	1	1	1	0	0	1	0	1	1	1	0	0	1	0	0	0	0
07-0487	SRR1753715	NA	NA	NA	450	0	fosA7_1	0	0	0	0	aac(6')-Iaa_1	0	0	0	1	0	1	1	1	1	1	1	1	0	0	1	1	1	1	1	0	1	1	1	0	0	1	0	1	1	1	0	0	1	0	0	0	0
06-06945	ERR2799502	2006	Germany	Human	450	C1	fosA7_1	0	0	0	0	aac(6')-Iaa_1	0	0	0	1	0	1	1	1	1	1	1	1	0	0	1	1	1	1	1	0	1	1	1	0	0	1	0	1	1	1	0	0	1	0	0	0	0
06-02704	ERR2799525	2006	Germany	Human	3326	0	0	0	0	0	0	aac(6')-Iaa_1	0	0	0	0	0	1	1	1	1	1	1	1	0	0	1	1	1	1	1	0	1	1	1	0	0	1	0	1	1	1	0	0	1	0	0	0	0
05-07854	ERR2799540	2005	Germany	Human	450	C16	fosA7_1	0	0	0	0	aac(6')-Iaa_1	0	0	0	0	0	1	1	1	1	1	1	1	0	0	1	1	1	1	1	0	1	1	1	0	0	1	0	1	1	1	0	0	1	0	0	0	0
05-04546	ERR2799501	2005	Germany	Wild Animal	450	C16	fosA7_1	0	0	0	0	aac(6')-Iaa_1	0	0	0	0	0	1	1	1	1	1	1	1	0	0	1	1	1	1	1	0	1	1	1	0	0	1	0	1	1	1	0	0	1	0	0	0	0
03-02717	ERR2799488	2003	Germany	Human	450	C5	fosA7_1	blaTEM-1B	0	0	0	aac(6')-Iaa_1	0	0	0	1	0	1	1	1	1	1	1	1	0	0	1	1	1	1	1	0	1	1	1	0	0	1	0	1	1	1	0	0	1	0	0	0	0
07-1331	SRR8987873	2007	Mali	human	2651	0	fosA7_1	blaCTXM-15, blaTEM-1B blaOXA-1	0	sul2_2	qnrB1_1, aac(6')-Ib-cr	aac(6')-Iaa_1, ant(3'')-Ia_1 , aph(6)-Id, aph(3'')-Ib, aac(3)-IIa	tet(A)_6	catB3_1, catA1_1	dfrA14_5	1	0	1	1	1	1	1	1	1	0	0	1	1	1	1	1	0	1	1	1	0	0	1	0	1	1	1	0	0	1	0	0	0	0
MC_05-0002	ERR4400704	2005	Ireland	Human	3943	0	0	0	0	0	0	aac(6')-Iaa_1	0	0	0	0	0	1	1	1	1	1	1	1	0	0	1	1	1	1	1	0	1	1	1	0	0	1	0	1	1	1	0	0	1	0	0	0	0
CK_9900004105	ERR3902658	1999	Austria	Wild Animal	2249	0	0	0	0	0	0	aac(6')-Iaa_1	0	0	0	0	0	1	1	1	1	1	1	1	0	0	1	1	1	1	1	0	1	1	1	0	0	1	0	1	1	1	0	0	1	0	0	0	0
CFSAN094503	SRR11657377	2019	UK	Environment	3301	C3	0	0	0	0	0	aac(6')-Iaa_1	0	0	0	0	0	1	1	1	1	1	1	0	0	1	1	1	1	1	0	1	1	1	0	0	1	0	1	1	1	0	0	1	0	0	0	0	1
201702574	traces-0mXsxWM	2017	France	Human	5494	0	fosA7_1	0	0	0	0	aac(6')-Iaa_1	0	0	0	1	0	1	1	1	1	1	1	1	0	0	1	1	1	1	1	0	1	1	1	0	0	1	0	1	1	1	0	0	1	0	0	0	0
201810470	traces-0zGmrsX	2018	France	Human	5523	C14	fosA7_1	0	0	0	0	aac(6')-Iaa_1	0	0	0	0	0	1	1	1	1	1	1	1	0	0	1	1	1	1	1	0	1	0	1	0	0	1	0	1	1	1	0	0	1	0	0	0	0
201809952	traces-0rZGEWM	2018	France	Human	5523	C14	fosA7_1	0	0	0	0	aac(6')-Iaa_1	0	0	0	0	0	1	1	1	1	1	1	1	0	0	1	1	1	1	1	0	1	1	1	0	0	1	0	1	1	1	0	0	1	0	0	0	0
201805324	traces-0yPiqcv	2018	France	Human	5494	0	fosA7_1	0	0	0	0	aac(6')-Iaa_1	0	0	0	1	0	1	1	1	1	1	1	1	0	0	1	1	1	1	1	0	1	1	1	0	0	1	0	1	1	1	0	0	1	0	0	0	0
17-11-18-8100329-W	traces-0gBvaYv	2018	UK	NA	450	0	fosA7_1	0	0	0	0	aac(6')-Iaa_1	0	0	0	0	0	1	1	1	1	1	1	1	0	0	1	1	1	1	1	0	1	1	1	0	0	1	0	1	1	1	0	0	1	0	0	0	0
16-5-18-8100300-C	traces-0NDgpAF	2018	UK	NA	4716	0	0	0	0	0	0	aac(6')-Iaa_1	0	0	0	0	0	1	1	1	1	1	1	1	0	0	1	1	1	1	1	0	1	1	1	0	0	1	0	1	1	1	0	0	1	0	0	0	0
843962	SRR10542587	2019	UK	human	2222	C10	0	0	0	0	qnrB19_1	aac(6')-Iaa_1	0	0	0	1	0	1	1	1	1	1	1	1	0	0	1	1	1	1	1	0	1	1	1	0	0	1	0	1	1	1	0	0	1	0	0	0	0
R17.4518	SRR8189408	2017	China;Taiwan	human	2651	0	fosA7_1	0	0	0	0	aac(6')-Iaa_1	0	0	0	0	0	1	1	1	1	1	1	1	0	0	1	1	1	1	1	0	1	1	1	0	0	1	0	1	1	1	0	0	1	0	0	0	0
PNUSAS036744	SRR6920575	2018	USA	human	2386	0	fosA7_1	0	0	0	0	aac(6')-Iaa_1	0	0	0	0	0	1	1	1	1	1	1	1	0	0	1	1	1	1	1	0	1	1	1	0	0	1	0	1	1	1	0	0	1	0	0	0	0
PNUSAS033469	SRR6682827	2018	USA	human	450	0	fosA7_1	0	0	0	0	aac(6')-Iaa_1	0	0	0	0	0	1	1	1	1	1	1	1	0	0	1	1	1	1	1	0	1	1	1	0	0	1	0	1	1	1	0	0	1	0	0	0	0
PNUSAS031591	SRR6457934	2017	USA	human	450	0	fosA7_1	0	0	0	qnrB19_1	aac(6')-Iaa_1	0	0	0	1	0	1	1	1	1	1	1	1	0	0	1	1	1	1	1	0	1	1	1	0	0	1	0	1	1	1	0	0	1	0	0	0	0
PNUSAS030066	SRR6410450	2017	USA	human	450	0	fosA7_1	0	0	0	0	aac(6')-Iaa_1	0	0	0	0	0	1	1	1	1	1	1	1	0	0	1	1	1	1	1	0	1	1	1	0	0	1	0	1	1	1	0	0	1	0	0	0	0
PNUSAS018688	SRR5890556	2017	USA	human	450	0	fosA7_1	0	0	0	0	aac(6')-Iaa_1	0	0	0	0	0	1	1	1	1	1	1	1	0	0	1	1	1	1	1	0	1	1	1	0	0	1	0	1	1	1	0	0	1	0	0	0	0
PNUSAS013249	SRR5584048	2017	USA	human	450	C6	fosA7_1	0	0	0	0	aac(6')-Iaa_1	0	0	0	0	0	1	1	1	1	1	1	1	0	0	1	1	1	1	1	0	1	1	1	0	0	1	0	1	1	1	0	0	1	0	0	0	0
PNUSAS011890	SRR5583910	2015	USA	human	450	0	fosA7_1	0	0	0	0	aac(6')-Iaa_1	0	0	0	0	0	1	1	1	1	1	1	1	0	0	1	1	1	1	1	0	1	1	1	0	0	1	0	1	1	1	0	0	1	0	0	0	0
PNUSAS006847	SRR5221623	2016	USA	human	3301	C3	0	0	0	0	0	aac(6')-Iaa_1	0	0	0	0	0	1	1	1	1	1	1	1	0	0	1	1	1	1	1	0	1	1	1	0	0	1	0	1	1	1	0	0	1	0	0	0	0
PNUSAS006072	SRR5189050	2016	USA	human	3301	C3	0	0	0	0	0	aac(6')-Iaa_1	0	0	0	0	0	1	1	1	1	1	1	1	0	0	1	1	1	1	1	0	1	1	1	0	0	1	0	1	1	1	0	0	1	0	0	0	0
PNUSAS006039	SRR5145230	2016	USA	human	3650	C2	0	0	0	0	0	aac(6')-Iaa_1	0	0	0	0	0	1	1	1	1	1	1	1	0	0	1	1	1	1	1	0	1	1	1	0	0	1	0	1	1	1	0	0	1	0	0	0	0
PNUSAS006040	SRR5145228	2016	USA	human	3650	C2	0	0	0	0	0	aac(6')-Iaa_1	0	0	0	0	0	1	1	1	1	1	1	1	0	0	1	1	1	1	1	0	1	1	1	0	0	1	0	1	1	1	0	0	1	0	0	0	0
PNUSAS006038	SRR5145227	2016	USA	human	3650	C2	0	0	0	0	0	aac(6')-Iaa_1	0	0	0	0	0	1	1	1	1	1	1	1	0	0	1	1	1	1	1	0	1	1	1	0	0	1	0	1	1	1	0	0	1	0	0	0	0
2011K-0078	SRR1753719	NA	NA	NA	450	0	fosA7_1	0	0	0	0	aac(6')-Iaa_1	0	0	0	1	0	1	1	1	1	1	1	1	0	0	1	1	1	1	1	0	1	1	1	0	0	1	0	1	1	1	0	0	1	0	0	0	0
M57	ERR4401348	2001	USA	NA	450	C1	fosA7_1	0	0	0	qnrB19_1	aac(6')-Iaa_1	0	0	0	1	0	1	1	1	1	1	1	1	0	0	1	1	1	1	1	0	1	1	1	0	0	1	0	1	1	1	0	0	1	0	0	0	0
MC_05-0113	ERR4400179	2005	Ireland	Human	2222	0	0	0	0	0	0	aac(6')-Iaa_1	0	0	0	0	0	1	1	1	1	1	1	1	0	0	1	1	1	1	1	0	1	1	1	0	0	1	0	1	1	1	0	0	1	0	0	0	0
PNUSAS027732	SRR6300165	2017	USA	Human	450	C17	0	0	0	0	0	aac(6')-Iaa_1	0	0	0	0	0	1	1	1	1	1	1	1	0	0	1	1	1	1	1	0	1	1	1	0	0	1	0	1	1	1	0	0	1	0	0	0	0
98-12414	ERR2799508	1998	Germany	Human	2651	0	fosA7_1	0	0	0	0	aac(6')-Iaa_1	0	0	0	0	0	1	1	1	1	1	1	1	0	0	1	1	1	1	1	0	1	1	1	0	0	1	0	1	1	1	0	0	1	0	0	0	0
05-09206	ERR2799510	2005	Germany	Human	4212	0	0	0	0	0	0	aac(6')-Iaa_1	0	0	0	0	0	1	1	1	1	1	1	1	0	0	1	1	1	1	1	0	1	1	1	0	0	1	0	1	1	1	0	0	1	0	0	0	0
[truncated: 96 more columns]

## Sheet: Supplementary Table 2
Supplementary Table 2. Assembly metrics for the 121 strains
Assembly	# contigs (>= 0 bp)	# contigs (>= 1000 bp)	Total length (>= 0 bp)	Total length (>= 1000 bp)	# contigs	Largest contig	Total length	GC (%)	N50	N75	L50	L75	# N's per 100 kbp
02-0134	78	39	4612327	4596689	51	602278	4605091	52.15	341706	174027	5	11	0
03-02717	61	37	4727249	4717921	45	713910	4723149	52.13	394120	144919	5	9	0
05-04546	85	48	5018433	5007902	53	611315	5010864	52.04	371517	120187	6	12	0
05-07854	89	46	5019468	5007930	50	764144	5010531	52.04	400119	116479	5	11	0
05-09206	68	39	4577321	4567305	44	494236	4571280	52.16	342660	205986	6	10	0
06-02704	65	29	4482617	4470493	37	1679958	4476172	52.27	648600	388642	2	5	0
06-06945	87	51	5029185	5018749	57	612807	5022881	51.94	225583	117096	6	14	0
07-0487	89	49	4662720	4646685	60	536235	4655078	52.28	225511	139944	6	12	20.84
07-1331	94	62	4867240	4852987	73	705957	4861396	51.89	263912	114375	6	13	0
07-03784	63	39	4741696	4732135	43	759908	4735132	52.11	394411	147074	5	9	0.21
07-04002	61	44	4740815	4734994	45	794684	4735707	52.11	394424	113596	4	9	0
07-06954	93	61	5275080	5263225	69	791079	5268751	51.82	214174	129592	7	16	0
07-07388	69	43	4774088	4764794	49	713909	4768795	52.1	389464	140252	5	10	0
08-02717	70	45	4742623	4731707	52	759908	4737075	52.11	336092	140148	5	10	0.21
08-06608	71	44	4741255	4729078	51	758696	4734676	52.11	504772	140148	4	9	0
09-00038	73	36	4820261	4806872	46	764107	4814032	52.1	431355	214811	5	8	0.21
16-5-18-8100300-C	72	43	4600168	4587344	52	468198	4593814	52.2	229137	143587	7	13	0.59
17-11-18-8100329-W	70	46	4820985	4812015	51	573011	4815178	52.16	263885	140551	6	13	0
72-0480	97	53	4621750	4608258	60	398850	4613924	52.24	197339	119560	9	17	0
76-0298	132	90	5032061	5011023	109	413770	5024512	52.07	188087	89580	9	20	0
98-01479	69	43	4742164	4730810	52	696328	4737318	52.11	394970	140187	5	10	0
99-02696	54	34	4574928	4567082	41	713909	4571426	52.25	416781	144919	5	9	0
99-07337	81	42	4697031	4683921	51	570316	4690382	52.22	394125	140324	5	10	0
99-08062	68	38	4607504	4595807	46	713615	4601566	52.25	416722	140252	5	9	0
2011K-0078	75	59	4767998	4759045	68	399226	4765877	52.1	146739	93734	11	21	0
9425	71	50	4570454	4563913	55	429568	4567103	52.24	203465	108906	8	16	21.33
18567	61	53	4528143	4523616	57	397374	4526620	52.22	185610	94154	8	16	0
48125	99	74	4740964	4731210	83	274198	4737005	52.15	118340	58558	14	28	2.11
56980	108	53	4658631	4644077	62	485177	4650285	52.16	180834	112280	9	17	4.41
107238	54	47	4533734	4530649	50	509346	4532578	52.22	169371	113468	9	16	0.66
109888	91	37	4549893	4535017	44	655280	4539531	52.21	401919	178313	5	10	0.64
117298	73	44	4586406	4575112	52	561963	4580909	52.25	388956	140246	5	12	2.71
122288	86	51	4585681	4573986	59	487322	4579720	52.26	194257	111040	8	16	0.87
178733	79	52	4568196	4557418	60	420199	4563420	52.24	160539	108152	10	19	0.44
182879	75	43	4556101	4547170	49	437982	4550954	52.24	191415	130141	8	16	3.47
185904	74	41	4900648	4889577	49	678926	4895337	52.01	225292	107357	7	15	0
205742	106	69	4736014	4720098	82	384252	4729391	52.15	140179	72882	10	22	0.42
212759	69	34	4703121	4693022	40	612749	4697281	52.05	267255	133002	6	11	2.72
216225	75	38	4539740	4529402	43	924185	4532445	52.22	525235	172147	3	8	1.1
216311	64	35	4573198	4565253	38	449326	4567492	52.19	232020	165658	7	13	2.39
216328	74	48	4734448	4723537	55	553104	4728560	52.14	290643	146058	6	11	3
222380	96	46	4600286	4584946	57	408756	4592197	52.13	232213	140024	7	14	0.65
223575	68	46	4654071	4644362	55	562013	4650953	52.21	225108	110805	7	14	21.01
287587	80	33	4472552	4458996	40	851155	4463431	52.26	432981	228100	4	7	3.32
291712	101	45	4577250	4564157	51	442189	4568000	52.22	220792	141342	7	14	1.31
293768	97	42	4597461	4582824	49	491698	4587247	52.2	346799	162177	6	11	2.79
305257	95	35	4571063	4551296	48	424751	4560241	52.22	370216	183437	6	11	3.46
315665	95	41	4572738	4556917	50	583326	4563237	52.22	300465	177174	6	10	0.44
345585	72	45	4568813	4556021	55	581149	4563585	52.24	225413	140417	7	13	2.63
363493	53	45	4579895	4576150	48	467805	4578303	52.21	191599	127163	8	16	9.28
363554	100	45	4592276	4577281	53	585215	4582579	52.21	302619	147210	5	10	0.65
376210	86	40	4567005	4552351	47	439821	4557394	52.21	348039	181296	6	11	0.66
385826	77	43	4576226	4562008	56	410182	4571343	52.18	267021	140867	7	12	2.82
389721	77	41	4722088	4710077	49	712370	4715531	52.21	165520	127899	8	16	3.12
428172	81	49	4962205	4950698	58	569223	4957144	51.85	283344	133555	6	13	4.64
439505	70	50	4762356	4753839	56	459958	4758431	52.1	226802	106434	7	15	4.43
465589	83	38	4620667	4608134	46	525342	4613146	52.23	276730	176462	7	11	3.03
474909	65	40	4585680	4576929	46	661058	4581165	52.21	267221	112035	6	13	0
476608	120	83	4584129	4570700	92	313207	4577053	52.23	101405	53884	14	30	2.8
503437	73	42	4536144	4525434	48	652090	4529578	52.22	345504	142901	5	10	1.32
506078	55	47	4562920	4558362	52	450349	4561844	52.24	177472	90374	8	17	2.37
553252	73	42	4532205	4524591	45	523623	4526442	52.24	305817	161939	6	11	0.66
556712	60	34	4531403	4523164	39	572328	4526602	52.24	288615	178734	6	11	3.07
559026	62	41	4638358	4630573	45	487132	4633719	52.16	214117	139788	8	14	0.22
569997	81	34	4532720	4518467	44	911416	4525646	52.24	397376	242109	5	8	3.31
576376	66	42	4568850	4557850	52	569718	4564333	52.23	287293	147020	7	12	2.61
593599	57	33	4580010	4571978	38	643810	4575928	52.19	387856	138351	5	10	2.38
662766	97	54	4812204	4796405	64	527006	4803813	52.06	226926	107365	7	15	6.74
783061	75	44	4658715	4650538	48	578206	4653419	52.21	246186	151901	6	12	4.3
788259	67	32	4529413	4515351	42	575037	4523008	52.22	390335	241705	5	9	5.11
800692	86	49	4758711	4746142	58	536224	4752683	52.09	226981	133012	6	14	4.27
825107	74	41	4569079	4557487	50	562371	4563938	52.23	307257	214544	6	10	15.82
841463	183	121	4602378	4578399	140	275543	4592815	52.21	70235	40576	19	39	8.27
843962	65	40	4575811	4566303	47	646896	4571450	52.22	346803	240813	6	9	17.96
862937	73	41	4757111	4744695	50	526512	4751382	52.13	283341	138389	6	12	8.57
883702	79	44	4658655	4645435	54	802882	4652486	52.2	503202	191669	4	9	4.51
896069	101	66	4967459	4949620	80	702840	4959747	52.02	211285	90332	6	15	2.82
953835	76	36	4516465	4503604	43	641909	4508937	52.29	257162	175526	6	11	7.27
955002	79	55	4921778	4911467	63	485887	4917338	51.94	193691	107367	9	18	6.1
201702574	83	44	4712598	4698606	53	441087	4704419	52.14	324386	134199	6	13	0.43
201805324	158	116	4783340	4766313	129	303852	4775215	52.19	91596	46163	17	36	0.42
201809952	97	56	4653542	4640362	63	651981	4645147	52.23	168442	111513	8	17	0.22
201810470	213	172	4625088	4609412	183	168442	4617490	52.34	45977	26213	31	65	0.43
1090700804	65	38	4728094	4717872	46	607095	4723578	52.15	394726	227051	5	9	0
CDPH_CSalm055	71	47	4902322	4892003	54	634877	4897232	51.96	283554	141431	6	12	1.39
CFSAN094503	60	34	4611009	4599461	45	759477	4606494	52.22	425255	205520	5	9	0
FDA00000174	79	53	4797155	4785367	62	765836	4792332	52.08	266932	109219	5	12	0
FJ001	83	64	4621297	4608923	83	552387	4621297	52.09	223600	133976	7	13	0
M57	91	48	4931857	4914644	64	602647	4924964	51.97	416627	161969	5	10	0
MC_05-0002	66	30	4580913	4565969	42	776059	4574460	52.16	491790	260224	4	7	0
MC_05-0113	74	33	4586784	4571721	44	661966	4579203	52.23	397254	283558	5	8	0
MC_07-0222	80	38	4661649	4645743	52	661720	4654670	52.22	382628	204666	5	10	0
MC_07-1137	78	37	4582971	4566306	51	697039	4575937	52.23	397254	240819	5	9	2.19
MDH-2014-00719	70	43	4678775	4667437	53	593745	4674380	52.12	283378	143831	6	11	0
PHE160824	77	66	4463660	4459071	69	391553	4461247	52.26	149489	78333	10	21	1.12
PHE302897	91	37	4569575	4552124	48	408797	4559639	52.21	233859	176939	7	13	3.25
PHE316672	94	37	4502721	4488737	42	651094	4491713	52.24	387995	228006	5	8	2.85
PHE508761	74	43	4653180	4642819	50	585415	4647971	52.22	226855	138354	6	13	2.75
PNUSAS001709	69	40	4722531	4711651	49	713910	4717863	52.15	266450	140806	5	11	0
PNUSAS002009	89	41	4588504	4571002	55	759477	4580221	52.22	388396	161380	5	10	6.29
PNUSAS002390	85	56	4888055	4877730	62	401633	4882268	52.09	158330	107801	10	20	0
PNUSAS005110	78	43	4616793	4606072	48	908574	4609539	52.18	272824	144591	6	11	0
PNUSAS005115	96	62	4609079	4598503	67	519424	4602228	52.21	144768	79641	10	21	0
PNUSAS006038	86	40	4619674	4605587	48	908574	4611160	52.18	317406	183435	5	10	0
PNUSAS006039	93	46	4619087	4604260	53	471265	4609519	52.18	238260	139586	7	13	0
PNUSAS006040	85	40	4619622	4604907	49	703903	4611377	52.18	341630	192007	5	10	0
PNUSAS006072	81	38	4584419	4570132	48	490397	4576896	52.22	315334	181666	6	11	8.26
PNUSAS006847	82	33	4586679	4569784	45	1241561	4578100	52.22	388291	185996	4	9	6.07
PNUSAS011890	61	43	4618678	4610967	50	678376	4615608	52.21	375102	140523	5	11	0
PNUSAS013249_fasta	89	45	4579833	4562679	58	581539	4572132	52.25	203545	133666	6	13	0
PNUSAS018688	62	35	4657136	4647564	43	570420	4652762	52.11	416038	140252	5	10	0
PNUSAS027732	74	44	4748162	4739885	47	705163	4741813	52.13	374995	133666	5	11	0
PNUSAS030066	108	86	4556136	4547708	93	276345	4552614	52.33	98092	59961	15	29	0
PNUSAS031591	126	93	4894982	4885678	97	290627	4888537	52.04	107816	58509	16	32	0
PNUSAS033469	85	52	4588957	4580844	54	567819	4582159	52.26	203545	93958	7	16	0.22
PNUSAS036744	66	38	4625497	4613307	46	667539	4619852	52.17	389211	131770	5	10	0.19
PNUSAS038115	137	107	4566245	4552766	119	226404	4560809	52.3	87454	46164	17	35	0.46
R17_4518	85	30	4587510	4567017	41	712102	4574107	52.19	612911	267332	4	7	0
CK_9900004105_fasta	64	37	4578591	4567801	46	809166	4573772	52.24	388072	191757	5	9	2.19
98-12414_fasta	61	36	4567421	4558054	43	552900	4562633	52.19	369882	183753	6	10	0
2012K-0681_fasta	34	30	4645076	4642866	33	606004	4644593	52.18	307333	164564	6	11	0
Average	81.7438	48.1405	4.66657e+06	4.65464e+06	56.3471	592649	4.66039e+06	52.1696	290996	145717	6.94215	13.7934	2.32876

## Sheet: Supplementary Table 3
Supplementary Table 3. cgMLST distance matrix table showing pairwise comparison of allelic differences between 121 S. Telelkebir strains
Strains	05-09206	953835	PNUSAS038115	107238	182879	18567	216225	305257	503437	553252	576376	569997	788259	883702	841463	MC_05-0002	PHE160824	PHE302897	PHE316672	PNUSAS030066	16-5-18-8100300-C	109888	2012K-0681	293768	291712	315665	556712	376210	385826	783061	825107	843962	PNUSAS006072	CK_9900004105	PNUSAS006038	PNUSAS005115	PNUSAS006847	06-02704	201805324	222380	287587	CFSAN094503	MC_07-0222	PNUSAS006040	PNUSAS002009	MC_05-0113	MC_07-1137	PNUSAS005110	PNUSAS006039
05-09206	0	2573	2519	2488	2586	2575	2566	2533	2572	2574	2570	2574	2575	2569	3237	2501	2567	2531	2573	3260	2538	2490	2521	2574	2572	2572	2575	2547	2575	2550	2574	2577	2524	2533	2562	2563	2526	2568	3242	2529	2570	2528	2569	2563	2527	2575	2562	2563	2563
953835	2573	0	806	579	72	29	1359	352	13	23	1400	24	29	1328	3257	1218	1356	351	24	3283	772	574	279	26	21	21	24	428	27	1218	31	25	806	327	936	939	805	1356	3262	352	1359	805	345	936	804	17	225	937	936
PNUSAS038115	2519	806	0	868	838	805	1394	648	806	802	1413	802	808	1395	3247	1275	1392	646	803	3273	698	864	597	807	801	801	803	714	805	1279	809	805	11	640	851	854	10	1390	3254	650	1392	10	872	851	8	799	747	852	851
107238	2488	579	868	0	615	576	1401	376	579	572	1416	572	578	1386	3257	1286	1399	374	571	3282	857	4	368	577	570	569	573	437	576	1287	580	574	865	407	990	994	865	1400	3261	375	1402	865	603	991	864	568	508	992	991
182879	2586	72	838	615	0	74	1380	387	72	67	1420	67	69	1335	3261	1237	1379	387	68	3284	803	611	313	69	65	65	67	464	71	1227	75	68	841	364	968	971	840	1378	3264	388	1380	840	387	968	839	60	269	969	968
18567	2575	29	805	576	74	0	1358	349	29	21	1399	20	31	1328	3256	1220	1358	349	22	3282	772	573	274	27	19	19	21	427	25	1218	30	22	807	326	936	940	806	1355	3259	351	1356	806	343	936	805	20	225	938	936
216225	2566	1359	1394	1401	1380	1358	0	1261	1359	1356	1194	1356	1356	1187	3257	992	56	1259	1355	3283	1385	1396	1234	1360	1354	1353	1357	1308	1356	1031	1361	1355	1393	1255	1495	1497	1392	50	3262	1258	58	1396	1408	1496	1393	1353	1320	1497	1496
305257	2533	352	648	376	387	349	1261	0	354	344	1299	345	348	1218	3257	1119	1259	1	344	3283	638	371	116	351	342	343	345	108	347	1111	353	345	647	164	791	794	646	1258	3261	28	1261	645	405	791	645	341	286	792	791
503437	2572	13	806	579	72	29	1359	354	0	23	1398	24	29	1330	3256	1220	1356	353	24	3281	771	574	280	26	21	22	24	430	27	1220	32	25	806	329	937	940	805	1355	3260	354	1358	805	345	937	804	17	226	938	937
553252	2574	23	802	572	67	21	1356	344	23	0	1395	0	24	1325	3259	1215	1354	344	13	3285	769	568	271	20	9	12	2	421	17	1215	24	11	803	321	930	934	802	1352	3263	346	1354	802	335	930	801	13	218	932	930
576376	2570	1400	1413	1416	1420	1399	1194	1299	1398	1395	0	1395	1399	1213	3266	1048	1187	1299	1394	3290	1409	1414	1266	1401	1392	1394	1396	1340	1399	1062	1398	1395	1412	1286	1490	1493	1411	1180	3269	1297	1186	1415	1415	1491	1412	1393	1374	1492	1491
569997	2574	24	802	572	67	20	1356	345	24	0	1395	0	24	1326	3259	1215	1353	344	13	3285	769	567	271	21	8	13	1	421	16	1216	23	12	802	320	930	933	801	1353	3263	345	1356	801	335	930	800	12	218	931	930
788259	2575	29	808	578	69	31	1356	348	29	24	1399	24	0	1329	3258	1218	1354	348	25	3284	772	574	277	26	22	22	24	426	27	1220	33	25	809	326	933	936	808	1354	3262	350	1356	808	343	933	807	18	225	934	933
883702	2569	1328	1395	1386	1335	1328	1187	1218	1330	1325	1213	1326	1329	0	3250	834	1185	1217	1327	3275	1365	1383	1211	1333	1327	1323	1326	1277	1328	278	1331	1327	1394	1232	1460	1462	1396	1181	3255	1217	1182	1399	1376	1461	1396	1324	1319	1461	1461
841463	3237	3257	3247	3257	3261	3256	3257	3257	3256	3259	3266	3259	3258	3250	0	3255	3262	3258	3259	1300	3257	3260	3260	3260	3258	3259	3260	3260	3260	3255	3259	3260	3250	3262	3252	3250	3252	3265	100	3261	3263	3254	3265	3253	3253	3260	3265	3252	3253
MC_05-0002	2501	1218	1275	1286	1237	1220	992	1119	1220	1215	1048	1215	1218	834	3255	0	984	1119	1214	3281	1275	1283	1087	1221	1215	1211	1215	1173	1218	669	1217	1216	1274	1109	1387	1390	1274	981	3260	1119	987	1278	1274	1388	1275	1213	1182	1388	1388
PHE160824	2567	1356	1392	1399	1379	1358	56	1259	1356	1354	1187	1353	1354	1185	3262	984	0	1258	1353	3285	1383	1398	1232	1357	1351	1350	1354	1307	1354	1028	1358	1352	1394	1257	1492	1495	1393	39	3263	1257	48	1397	1406	1493	1394	1352	1317	1495	1493
PHE302897	2531	351	646	374	387	349	1259	1	353	344	1299	344	348	1217	3258	1119	1258	0	344	3283	637	370	114	350	342	342	344	108	347	1110	353	344	646	163	790	793	645	1256	3261	27	1258	644	403	790	644	341	285	791	790
PHE316672	2573	24	803	571	68	22	1355	344	24	13	1394	13	25	1327	3259	1214	1353	344	0	3285	770	567	270	21	11	13	13	421	17	1217	24	14	804	320	932	935	803	1353	3263	345	1355	803	336	932	802	13	218	933	932
PNUSAS030066	3260	3283	3273	3282	3284	3282	3283	3283	3281	3285	3290	3285	3284	3275	1300	3281	3285	3283	3285	0	3279	3286	3286	3285	3284	3284	3287	3286	3285	3281	3284	3286	3280	3288	3276	3276	3282	3292	1300	3287	3290	3284	3291	3278	3283	3287	3290	3278	3277
16-5-18-8100300-C	2538	772	698	857	803	772	1385	638	771	769	1409	769	772	1365	3257	1275	1383	637	770	3279	0	853	579	774	768	766	769	704	771	1263	772	771	702	612	471	474	701	1383	3263	640	1385	701	820	471	700	765	723	472	471
109888	2490	574	864	4	611	573	1396	371	574	568	1414	567	574	1383	3260	1283	1398	370	567	3286	853	0	362	572	565	564	567	433	571	1285	576	569	863	403	986	991	863	1397	3263	370	1398	863	600	987	862	565	504	988	987
2012K-0681	2521	279	597	368	313	274	1234	116	280	271	1266	271	277	1211	3260	1087	1232	114	270	3286	579	362	0	277	269	269	272	197	274	1102	280	271	595	88	736	740	595	1230	3265	117	1232	595	329	737	594	267	210	738	737
293768	2574	26	807	577	69	27	1360	351	26	20	1401	21	26	1333	3260	1221	1357	350	21	3285	774	572	277	0	18	19	21	426	24	1223	29	22	807	326	936	939	806	1356	3263	351	1359	806	341	936	805	14	223	937	936
291712	2572	21	801	570	65	19	1354	342	21	9	1392	8	22	1327	3258	1215	1351	342	11	3284	768	565	269	18	0	10	9	418	15	1217	22	7	801	318	930	933	800	1351	3263	344	1353	800	335	930	799	10	216	931	930
315665	2572	21	801	569	65	19	1353	343	22	12	1394	13	22	1323	3259	1211	1350	342	13	3284	766	564	269	19	10	0	13	419	16	1213	18	14	801	318	929	932	800	1349	3262	342	1352	800	334	929	799	10	216	930	929
556712	2575	24	803	573	67	21	1357	345	24	2	1396	1	24	1326	3260	1215	1354	344	13	3287	769	567	272	21	9	13	0	421	17	1216	24	12	802	320	930	934	801	1353	3265	346	1356	801	336	930	800	12	218	931	930
376210	2547	428	714	437	464	427	1308	108	430	421	1340	421	426	1277	3260	1173	1307	108	421	3286	704	433	197	426	418	419	421	0	424	1171	430	421	715	241	848	850	714	1306	3264	107	1308	713	477	848	713	418	359	849	848
385826	2575	27	805	576	71	25	1356	347	27	17	1399	16	27	1328	3260	1218	1354	347	17	3285	771	571	274	24	15	16	17	424	0	1218	28	17	805	322	933	936	804	1353	3264	349	1355	804	338	933	803	16	221	934	933
783061	2550	1218	1279	1287	1227	1218	1031	1111	1220	1215	1062	1216	1220	278	3255	669	1028	1110	1217	3281	1263	1285	1102	1223	1217	1213	1216	1171	1218	0	1220	1217	1278	1121	1376	1378	1280	1023	3260	1111	1025	1283	1297	1377	1280	1214	1219	1377	1377
825107	2574	31	809	580	75	30	1361	353	32	24	1398	23	33	1331	3259	1217	1358	353	24	3284	772	576	280	29	22	18	24	430	28	1220	0	24	809	328	934	937	808	1358	3264	355	1360	808	345	934	807	21	226	935	934
843962	2577	25	805	574	68	22	1355	345	25	11	1395	12	25	1327	3260	1216	1352	344	14	3286	771	569	271	22	7	14	12	421	17	1217	24	0	805	321	933	936	804	1352	3264	345	1355	804	337	933	803	13	219	934	933
PNUSAS006072	2524	806	11	865	841	807	1393	647	806	803	1412	802	809	1394	3250	1274	1394	646	804	3280	702	863	595	807	801	801	802	715	805	1278	809	805	0	640	854	859	3	1391	3257	649	1392	9	875	855	3	800	748	855	855
CK_9900004105	2533	327	640	407	364	326	1255	164	329	321	1286	320	326	1232	3262	1109	1257	163	320	3288	612	403	88	326	318	318	320	241	322	1121	328	321	640	0	775	779	639	1254	3266	165	1256	639	367	775	638	317	260	776	775
PNUSAS006038	2562	936	851	990	968	936	1495	791	937	930	1490	930	933	1460	3252	1387	1492	790	932	3276	471	986	736	936	930	929	930	848	933	1376	934	933	854	775	0	4	854	1490	3255	792	1494	854	986	1	853	927	884	2	1
PNUSAS005115	2563	939	854	994	971	940	1497	794	940	934	1493	933	936	1462	3250	1390	1495	793	935	3276	474	991	740	939	933	932	934	850	936	1378	937	936	859	779	4	0	858	1492	3254	795	1496	858	990	3	857	931	886	5	3
PNUSAS006847	2526	805	10	865	840	806	1392	646	805	802	1411	801	808	1396	3252	1274	1393	645	803	3282	701	863	595	806	800	800	801	714	804	1280	808	804	3	639	854	858	0	1390	3258	648	1391	8	874	854	2	799	747	855	854
06-02704	2568	1356	1390	1400	1378	1355	50	1258	1355	1352	1180	1353	1354	1181	3265	981	39	1256	1353	3292	1383	1397	1230	1356	1351	1349	1353	1306	1353	1023	1358	1352	1391	1254	1490	1492	1390	0	3270	1255	35	1394	1405	1491	1391	1351	1317	1492	1491
201805324	3242	3262	3254	3261	3264	3259	3262	3261	3260	3263	3269	3263	3262	3255	100	3260	3263	3261	3263	1300	3263	3263	3265	3263	3263	3262	3265	3264	3264	3260	3264	3264	3257	3266	3255	3254	3258	3270	0	3266	3268	3260	3269	3257	3259	3264	3269	3256	3256
222380	2529	352	650	375	388	351	1258	28	354	346	1297	345	350	1217	3261	1119	1257	27	345	3287	640	370	117	351	344	342	346	107	349	1111	355	345	649	165	792	795	648	1255	3266	0	1257	647	405	792	647	342	286	793	792
287587	2570	1359	1392	1402	1380	1356	58	1261	1358	1354	1186	1356	1356	1182	3263	987	48	1258	1355	3290	1385	1398	1232	1359	1353	1352	1356	1308	1355	1025	1360	1355	1392	1256	1494	1496	1391	35	3268	1257	0	1395	1408	1495	1392	1353	1319	1496	1495
CFSAN094503	2528	805	10	865	840	806	1396	645	805	802	1415	801	808	1399	3254	1278	1397	644	803	3284	701	863	595	806	800	800	801	713	804	1283	808	804	9	639	854	858	8	1394	3260	647	1395	0	873	854	6	799	747	855	854
MC_07-0222	2569	345	872	603	387	343	1408	405	345	335	1415	335	343	1376	3265	1274	1406	403	336	3291	820	600	329	341	335	334	336	477	338	1297	345	337	875	367	986	990	874	1405	3269	405	1408	873	0	986	873	333	282	988	986
PNUSAS006040	2563	936	851	991	968	936	1496	791	937	930	1491	930	933	1461	3253	1388	1493	790	932	3278	471	987	737	936	930	929	930	848	933	1377	934	933	855	775	1	3	854	1491	3257	792	1495	854	986	0	853	927	884	1	0
PNUSAS002009	2527	804	8	864	839	805	1393	645	804	801	1412	800	807	1396	3253	1275	1394	644	802	3283	700	862	594	805	799	799	800	713	803	1280	807	803	3	638	853	857	2	1391	3259	647	1392	6	873	853	0	798	746	854	853
MC_05-0113	2575	17	799	568	60	20	1353	341	17	13	1393	12	18	1324	3260	1213	1352	341	13	3287	765	565	267	14	10	10	12	418	16	1214	21	13	800	317	927	931	799	1351	3264	342	1353	799	333	927	798	0	214	928	927
MC_07-1137	2562	225	747	508	269	225	1320	286	226	218	1374	218	225	1319	3265	1182	1317	285	218	3290	723	504	210	223	216	216	218	359	221	1219	226	219	748	260	884	886	747	1317	3269	286	1319	747	282	884	746	214	0	885	884
PNUSAS005110	2563	937	852	992	969	938	1497	792	938	932	1492	931	934	1461	3252	1388	1495	791	933	3278	472	988	738	937	931	930	931	849	934	1377	935	934	855	776	2	5	855	1492	3256	793	1496	855	988	1	854	928	885	0	1
PNUSAS006039	2563	936	851	991	968	936	1496	791	937	930	1491	930	933	1461	3253	1388	1493	790	932	3277	471	987	737	936	930	929	930	848	933	1377	934	933	855	775	1	3	854	1491	3256	792	1495	854	986	0	853	927	884	1	0
PNUSAS031591	3260	3283	3275	3283	3284	3282	3285	3283	3281	3286	3291	3285	3284	3276	1308	3282	3286	3283	3285	130	3280	3286	3287	3285	3285	3284	3288	3286	3286	3282	3285	3286	3280	3288	3276	3276	3282	3293	1310	3288	3291	3284	3291	3277	3283	3287	3290	3277	3277
PNUSAS033469	3264	3288	3279	3288	3289	3287	3289	3288	3286	3291	3296	3290	3289	3281	1293	3287	3290	3288	3290	99	3285	3291	3292	3290	3290	3289	3293	3291	3291	3287	3290	3291	3285	3293	3279	3279	3287	3297	1298	3293	3295	3289	3296	3281	3288	3292	3295	3281	3280
02-0134	3263	3286	3277	3287	3288	3286	3288	3286	3284	3289	3294	3288	3288	3280	1289	3285	3289	3286	3289	91	3283	3290	3290	3289	3289	3288	3291	3290	3290	3286	3289	3290	3284	3291	3279	3279	3286	3296	1291	3292	3294	3288	3295	3281	3287	3291	3294	3281	3280
363493	2555	1239	1291	1300	1248	1240	1051	1122	1241	1236	1092	1236	1239	291	3256	689	1051	1122	1236	3281	1277	1299	1120	1244	1236	1234	1238	1185	1239	78	1238	1238	1290	1137	1385	1388	1292	1045	3260	1125	1049	1295	1313	1386	1292	1235	1239	1387	1386
363554	2556	1238	1290	1299	1247	1237	1050	1122	1240	1235	1092	1236	1240	291	3258	690	1050	1121	1237	3283	1277	1297	1119	1243	1237	1233	1236	1186	1238	78	1239	1237	1289	1137	1385	1387	1291	1045	3263	1125	1047	1294	1312	1386	1291	1234	1239	1386	1386
03-02717	3270	3294	3283	3293	3295	3293	3294	3294	3292	3296	3301	3296	3295	3286	1298	3292	3296	3294	3296	50	3290	3297	3297	3296	3295	3295	3298	3297	3296	3292	3295	3297	3291	3299	3287	3287	3293	3303	1300	3298	3301	3295	3302	3289	3294	3298	3301	3289	3288
06-06945	3267	3290	3280	3290	3292	3290	3291	3290	3288	3292	3298	3292	3292	3284	1293	3289	3293	3290	3293	94	3287	3294	3293	3293	3292	3292	3294	3294	3293	3290	3292	3294	3288	3295	3283	3283	3290	3300	1294	3295	3298	3292	3299	3285	3291	3296	3298	3285	3284
07-0487	3270	3294	3284	3293	3295	3293	3294	3294	3292	3296	3301	3296	3295	3286	1299	3292	3296	3294	3296	53	3290	3297	3297	3296	3295	3295	3298	3297	3296	3292	3295	3297	3291	3299	3287	3287	3293	3303	1301	3298	3301	3295	3302	3289	3294	3298	3301	3289	3288
07-1331	3260	3284	3273	3285	3288	3283	3283	3284	3284	3287	3292	3287	3286	3279	465	3285	3285	3284	3287	1163	3286	3286	3287	3287	3286	3287	3287	3287	3287	3284	3286	3287	3280	3289	3275	3273	3282	3290	461	3287	3288	3284	3292	3277	3283	3287	3292	3276	3276
07-06954	3265	3289	3279	3289	3291	3289	3290	3289	3287	3291	3297	3291	3291	3283	1296	3288	3292	3289	3292	99	3286	3293	3292	3292	3291	3291	3293	3293	3292	3289	3291	3293	3287	3294	3282	3282	3289	3299	1297	3294	3297	3291	3298	3284	3290	3295	3297	3284	3283
17-11-18-8100329-W	3268	3292	3281	3291	3293	3291	3291	3292	3290	3294	3298	3294	3293	3283	1301	3290	3293	3292	3294	31	3289	3295	3295	3294	3293	3293	3296	3295	3294	3290	3293	3295	3289	3297	3285	3285	3291	3300	1303	3297	3298	3293	3299	3287	3292	3296	3299	3287	3286
223575	3269	3293	3282	3294	3295	3294	3294	3294	3293	3297	3301	3296	3295	3285	1302	3291	3296	3295	3296	27	3289	3298	3296	3297	3295	3296	3298	3297	3297	3292	3294	3297	3290	3298	3286	3286	3292	3301	1302	3298	3300	3294	3300	3288	3293	3297	3300	3288	3287
955002	3267	3291	3280	3290	3291	3289	3292	3291	3289	3292	3298	3293	3291	3283	1308	3289	3293	3290	3292	131	3288	3293	3294	3293	3291	3292	3295	3293	3292	3289	3291	3294	3287	3295	3282	3282	3289	3300	1311	3294	3299	3291	3298	3284	3290	3294	3297	3284	3283
9425	3267	3293	3282	3293	3293	3293	3293	3294	3292	3295	3299	3296	3294	3284	1302	3290	3294	3293	3295	28	3288	3296	3296	3296	3294	3295	3298	3296	3295	3291	3293	3297	3289	3297	3285	3285	3291	3300	1303	3297	3300	3293	3299	3287	3292	3296	3299	3287	3286
PNUSAS011890	3271	3294	3283	3293	3295	3293	3295	3294	3292	3296	3302	3296	3295	3287	1306	3293	3297	3294	3296	124	3290	3297	3297	3296	3295	3295	3298	3297	3296	3293	3295	3297	3291	3299	3287	3287	3293	3304	1309	3298	3302	3295	3302	3289	3294	3298	3301	3289	3288
99-07337	3265	3288	3278	3288	3290	3288	3289	3288	3286	3290	3296	3290	3290	3283	1291	3287	3291	3288	3291	89	3285	3292	3291	3291	3290	3290	3292	3292	3291	3289	3290	3292	3286	3293	3281	3281	3288	3298	1292	3294	3296	3290	3297	3283	3289	3293	3296	3283	3282
99-02696	3271	3294	3283	3293	3295	3293	3294	3294	3292	3296	3301	3296	3295	3286	1297	3292	3296	3294	3296	47	3290	3297	3297	3296	3295	3295	3298	3297	3296	3292	3295	3297	3291	3299	3287	3287	3293	3303	1299	3298	3301	3295	3302	3289	3294	3298	3301	3289	3288
CDPH_CSalm055	3271	3293	3283	3293	3295	3293	3294	3293	3291	3295	3301	3295	3295	3287	1308	3292	3296	3293	3296	122	3290	3297	3296	3296	3295	3295	3297	3297	3296	3293	3295	3297	3291	3298	3286	3286	3293	3303	1309	3298	3301	3295	3302	3288	3294	3298	3301	3288	3287
PNUSAS018688	3271	3294	3283	3293	3295	3293	3294	3294	3292	3296	3301	3296	3295	3286	1298	3292	3296	3294	3296	57	3290	3297	3297	3296	3295	3295	3298	3297	3296	3292	3295	3297	3291	3299	3287	3287	3293	3303	1299	3298	3301	3295	3302	3289	3294	3298	3302	3289	3288
PNUSAS001709	3270	3293	3282	3292	3294	3292	3294	3293	3291	3295	3300	3295	3294	3286	1298	3292	3296	3293	3295	63	3290	3296	3296	3295	3294	3294	3297	3296	3295	3292	3294	3296	3290	3298	3287	3287	3292	3303	1300	3297	3301	3294	3301	3289	3293	3297	3300	3289	3288
PNUSAS013249	3268	3290	3279	3289	3291	3289	3290	3290	3288	3292	3297	3292	3291	3282	1300	3288	3292	3290	3292	23	3286	3293	3293	3292	3291	3291	3294	3293	3292	3288	3291	3293	3287	3295	3283	3283	3289	3299	1301	3294	3297	3291	3298	3285	3290	3294	3297	3285	3284
07-07388	3269	3293	3283	3293	3295	3293	3294	3293	3291	3295	3301	3295	3295	3287	1294	3292	3296	3293	3296	95	3290	3297	3296	3296	3295	3295	3297	3297	3296	3293	3295	3297	3291	3298	3286	3286	3293	3303	1295	3298	3301	3295	3302	3288	3294	3298	3301	3288	3287
09-00038	3264	3288	3274	3281	3289	3287	3281	3282	3286	3290	3288	3290	3289	3276	1512	3282	3284	3282	3290	1361	3282	3284	3287	3290	3289	3289	3292	3286	3290	3280	3289	3291	3282	3290	3276	3276	3284	3290	1516	3286	3288	3286	3293	3278	3285	3292	3292	3278	3277
08-06608	3266	3292	3278	3284	3293	3290	3285	3286	3290	3293	3291	3294	3293	3279	1518	3285	3287	3286	3294	1369	3286	3287	3291	3294	3293	3293	3295	3290	3294	3283	3293	3295	3285	3293	3280	3279	3287	3294	1524	3290	3292	3289	3296	3282	3288	3295	3296	3281	3281
117298	3269	3293	3282	3293	3294	3293	3295	3294	3292	3296	3302	3296	3295	3287	1297	3292	3297	3294	3296	96	3290	3297	3296	3296	3295	3295	3298	3297	3296	3293	3294	3297	3290	3298	3286	3286	3292	3303	1298	3298	3302	3294	3301	3288	3293	3297	3300	3288	3287
122288	3269	3294	3283	3294	3294	3293	3296	3295	3293	3296	3302	3297	3295	3287	1297	3292	3297	3294	3296	98	3290	3297	3297	3297	3295	3296	3299	3297	3296	3293	3294	3298	3290	3298	3286	3286	3292	3303	1300	3298	3303	3294	3301	3288	3293	3297	3300	3288	3287
178733	3270	3294	3284	3295	3294	3293	3296	3295	3293	3297	3301	3297	3295	3286	1300	3291	3296	3294	3296	52	3289	3297	3298	3297	3296	3296	3300	3297	3297	3292	3295	3298	3290	3298	3286	3286	3292	3302	1303	3299	3302	3294	3301	3288	3293	3297	3300	3288	3287
201810470	3257	3282	3279	3281	3283	3280	3284	3282	3280	3284	3287	3284	3283	3272	1334	3279	3287	3282	3284	508	3279	3283	3285	3284	3284	3283	3286	3285	3285	3277	3284	3285	3278	3286	3276	3276	3279	3292	1335	3287	3290	3281	3288	3277	3280	3285	3288	3277	3277
345585	3270	3293	3282	3293	3295	3293	3294	3293	3292	3296	3301	3295	3294	3285	1300	3291	3296	3294	3295	23	3289	3297	3296	3296	3294	3295	3297	3296	3296	3291	3294	3296	3290	3298	3286	3286	3292	3302	1300	3297	3300	3294	3301	3288	3293	3297	3300	3288	3287
439505	3264	3290	3276	3283	3292	3289	3284	3284	3289	3292	3290	3292	3291	3277	1520	3283	3286	3285	3292	1370	3284	3286	3289	3293	3291	3292	3293	3288	3293	3281	3291	3293	3283	3291	3278	3277	3285	3292	1525	3288	3290	3287	3294	3280	3286	3293	3294	3279	3279
506078	3268	3292	3282	3293	3292	3291	3294	3293	3291	3295	3299	3295	3293	3284	1293	3289	3294	3292	3294	54	3287	3295	3296	3295	3294	3294	3298	3295	3295	3290	3293	3296	3288	3296	3284	3284	3290	3300	1295	3297	3300	3292	3299	3286	3291	3295	3298	3286	3285
76-0298	3269	3293	3281	3293	3294	3293	3296	3294	3292	3296	3299	3296	3295	3286	1284	3292	3298	3294	3296	450	3289	3297	3296	3296	3295	3295	3298	3297	3296	3291	3294	3297	3289	3298	3286	3286	3291	3304	1280	3298	3303	3293	3301	3288	3292	3298	3300	3288	3287
800692	3272	3294	3283	3293	3295	3293	3294	3294	3292	3296	3301	3296	3295	3286	1300	3292	3296	3294	3296	23	3290	3297	3297	3296	3295	3295	3298	3297	3296	3292	3295	3297	3291	3299	3287	3287	3293	3303	1301	3298	3301	3295	3302	3289	3294	3298	3301	3289	3288
98-01479	3265	3288	3274	3280	3289	3286	3282	3282	3286	3289	3287	3290	3289	3277	1515	3282	3285	3282	3290	1360	3283	3283	3287	3290	3289	3289	3291	3286	3290	3281	3289	3291	3280	3289	3276	3275	3282	3291	1518	3286	3289	3284	3292	3278	3283	3291	3291	3277	3277
M57	3269	3292	3282	3292	3294	3292	3293	3292	3290	3294	3300	3294	3294	3286	1291	3291	3295	3292	3295	95	3289	3296	3295	3295	3294	3294	3296	3296	3295	3292	3294	3296	3290	3297	3285	3285	3292	3302	1292	3297	3300	3294	3301	3287	3293	3297	3300	3287	3286
MDH-2014-00719	3272	3295	3285	3295	3297	3295	3296	3295	3293	3297	3303	3297	3297	3289	1295	3294	3298	3295	3298	95	3292	3299	3298	3298	3297	3297	3299	3299	3298	3295	3297	3299	3293	3300	3288	3288	3295	3305	1298	3300	3303	3297	3304	3290	3296	3300	3303	3290	3289
PHE508761	3270	3295	3284	3295	3295	3294	3295	3296	3294	3297	3301	3298	3296	3286	1303	3292	3296	3295	3297	30	3290	3298	3298	3298	3296	3297	3300	3298	3297	3293	3295	3299	3291	3299	3287	3287	3293	3302	1304	3299	3302	3295	3301	3289	3294	3298	3301	3289	3288
05-04546	3266	3289	3280	3289	3291	3289	3289	3289	3287	3291	3297	3291	3291	3283	1306	3288	3291	3289	3292	115	3287	3293	3292	3292	3291	3291	3293	3293	3292	3289	3291	3293	3288	3294	3284	3284	3290	3298	1307	3294	3296	3292	3298	3286	3291	3294	3297	3286	3285
05-07854	3266	3289	3280	3289	3291	3289	3289	3289	3287	3291	3297	3291	3291	3283	1306	3288	3291	3289	3292	115	3287	3293	3292	3292	3291	3291	3293	3293	3292	3289	3291	3293	3288	3294	3284	3284	3290	3298	1307	3294	3296	3292	3298	3286	3291	3294	3297	3286	3285
07-03784	3268	3293	3279	3285	3294	3292	3286	3287	3291	3295	3292	3295	3294	3280	1517	3286	3289	3287	3295	1370	3287	3289	3292	3295	3294	3294	3297	3291	3295	3284	3294	3296	3287	3295	3281	3281	3289	3295	1523	3291	3293	3291	3298	3283	3290	3297	3297	3283	3282
07-04002	3267	3293	3279	3285	3294	3291	3286	3287	3291	3294	3292	3295	3294	3280	1517	3286	3288	3287	3295	1369	3287	3288	3292	3295	3294	3294	3296	3291	3295	3284	3294	3296	3286	3294	3281	3280	3288	3295	1523	3291	3293	3290	3297	3283	3289	3296	3297	3282	3282
08-02717	3267	3293	3279	3285	3294	3291	3286	3287	3291	3294	3292	3295	3294	3280	1517	3286	3288	3287	3295	1369	3287	3288	3292	3295	3294	3294	3296	3291	3295	3284	3294	3296	3286	3294	3281	3280	3288	3295	1523	3291	3293	3290	3297	3283	3289	3296	3297	3282	3282
465589	2524	355	647	377	390	353	1259	30	357	348	1296	348	352	1218	3267	1119	1257	28	347	3282	638	371	119	354	346	346	349	107	351	1112	357	348	645	165	789	792	644	1255	3273	28	1258	643	408	789	643	344	288	790	789
428172	3270	3291	3280	3290	3292	3290	3292	3291	3289	3293	3299	3293	3292	3285	1319	3290	3294	3291	3293	131	3287	3294	3294	3293	3292	3292	3295	3294	3293	3291	3292	3294	3288	3296	3284	3284	3290	3301	1321	3296	3299	3292	3299	3286	3291	3295	3298	3286	3285
476608	3277	3297	3290	3296	3300	3295	3298	3297	3295	3298	3303	3299	3298	3292	468	3297	3302	3297	3299	1153	3300	3299	3300	3299	3298	3298	3300	3300	3299	3297	3298	3300	3295	3302	3289	3288	3296	3307	459	3301	3305	3298	3305	3291	3297	3300	3305	3290	3290
72-0480	3260	3283	3272	3283	3284	3282	3284	3283	3281	3285	3289	3285	3284	3275	1286	3282	3286	3283	3285	460	3280	3286	3286	3285	3284	3284	3287	3286	3285	3280	3284	3286	3280	3288	3277	3277	3282	3293	1284	3287	3291	3284	3291	3279	3283	3287	3290	3279	3278
896069	3270	3293	3284	3294	3295	3293	3295	3294	3292	3296	3301	3295	3295	3288	1300	3292	3296	3294	3295	109	3291	3297	3298	3296	3296	3295	3298	3297	3297	3294	3295	3297	3291	3299	3287	3287	3293	3303	1303	3300	3301	3295	3302	3289	3294	3298	3301	3289	3288
99-08062	3272	3295	3285	3295	3297	3295	3296	3295	3293	3297	3303	3297	3297	3290	1294	3294	3298	3295	3298	91	3292	3299	3298	3298	3297	3297	3299	3299	3298	3296	3297	3299	3293	3300	3288	3288	3295	3305	1295	3301	3303	3297	3304	3290	3296	3300	3303	3290	3289
FJ001	3255	3272	3261	3274	3276	3273	3275	3274	3273	3277	3283	3276	3275	3268	60	3272	3278	3274	3276	1304	3273	3277	3275	3276	3275	3276	3277	3277	3276	3273	3275	3276	3268	3278	3267	3266	3270	3281	100	3277	3280	3272	3281	3269	3271	3276	3279	3269	3268
PNUSAS027732	3269	3291	3281	3291	3293	3291	3292	3291	3289	3293	3299	3293	3293	3286	1318	3290	3294	3291	3294	130	3287	3295	3294	3294	3293	3293	3295	3295	3294	3292	3293	3295	3289	3296	3285	3285	3291	3301	1320	3297	3299	3293	3300	3287	3292	3296	3299	3287	3286
48125	3267	3287	3277	3289	3291	3289	3288	3288	3287	3292	3296	3290	3289	3283	447	3287	3290	3289	3290	1134	3288	3292	3291	3291	3290	3290	3293	3291	3292	3288	3289	3291	3285	3293	3280	3279	3286	3294	442	3293	3293	3288	3296	3282	3287	3291	3295	3282	3281
559026	3281	3301	3290	3301	3303	3298	3303	3302	3300	3302	3306	3304	3302	3296	470	3301	3304	3300	3303	1157	3302	3302	3304	3303	3302	3303	3304	3304	3302	3301	3302	3304	3296	3305	3292	3290	3298	3310	461	3304	3309	3300	3308	3294	3299	3303	3308	3293	3293
FDA00000174	3267	3290	3276	3282	3291	3289	3286	3284	3288	3292	3290	3292	3291	3278	1529	3284	3289	3284	3292	1376	3284	3286	3289	3292	3291	3291	3294	3288	3292	3282	3291	3293	3284	3292	3278	3278	3286	3295	1534	3288	3293	3288	3295	3280	3287	3295	3294	3280	3279
474909	3283	3301	3292	3303	3304	3301	3305	3303	3301	3306	3308	3305	3304	3298	468	3302	3307	3302	3305	1154	3303	3305	3305	3304	3305	3304	3307	3306	3305	3303	3304	3305	3299	3307	3293	3292	3301	3311	460	3307	3310	3303	3310	3295	3302	3305	3309	3295	3294
862937	3271	3293	3283	3293	3295	3293	3294	3294	3292	3295	3301	3295	3295	3288	1319	3292	3296	3294	3295	131	3290	3297	3297	3296	3295	3295	3297	3297	3296	3294	3294	3297	3291	3299	3287	3287	3293	3303	1322	3298	3301	3295	3302	3289	3294	3298	3301	3289	3288
662766	3267	3291	3279	3285	3293	3290	3287	3286	3290	3293	3291	3293	3293	3281	1539	3285	3288	3286	3293	1386	3286	3287	3292	3294	3294	3293	3295	3290	3295	3285	3293	3295	3285	3293	3280	3279	3287	3295	1546	3291	3293	3289	3296	3282	3288	3296	3296	3281	3281
185904	3279	3299	3289	3300	3303	3300	3298	3300	3298	3302	3307	3302	3302	3296	452	3299	3301	3300	3303	1142	3300	3304	3302	3303	3302	3302	3304	3304	3303	3301	3301	3304	3298	3305	3293	3292	3299	3306	445	3305	3305	3301	3309	3295	3300	3304	3308	3295	3294
205742	3258	3283	3269	3277	3285	3283	3280	3278	3283	3286	3285	3286	3285	3272	1524	3277	3282	3279	3286	1365	3277	3280	3282	3287	3285	3286	3287	3282	3287	3276	3284	3287	3276	3284	3272	3271	3278	3287	1529	3282	3286	3280	3287	3274	3279	3287	3287	3273	3273
98-12414	3268	3292	3281	3291	3295	3290	3291	3293	3290	3293	3297	3294	3293	3286	394	3292	3293	3293	3294	1099	3293	3294	3295	3294	3293	3293	3295	3296	3294	3291	3293	3295	3288	3297	3284	3282	3290	3300	399	3297	3298	3292	3300	3286	3291	3295	3300	3285	3285
2011K-0078	3275	3299	3289	3301	3300	3299	3303	3300	3299	3303	3305	3302	3300	3290	1312	3296	3303	3300	3301	490	3295	3303	3303	3303	3301	3302	3305	3302	3303	3295	3300	3303	3295	3303	3293	3293	3297	3308	1312	3304	3308	3299	3306	3295	3298	3302	3305	3295	3294
201702574	3255	3274	3264	3275	3278	3273	3274	3275	3273	3275	3283	3276	3276	3270	61	3273	3276	3275	3276	1312	3276	3278	3278	3277	3276	3276	3277	3278	3277	3275	3277	3278	3270	3280	3271	3269	3272	3283	102	3279	3281	3274	3283	3273	3273	3278	3283	3272	3272
216328	3259	3283	3270	3278	3285	3284	3281	3278	3283	3288	3285	3286	3285	3272	1525	3277	3283	3279	3286	1366	3277	3281	3283	3287	3286	3286	3289	3282	3288	3276	3285	3287	3277	3285	3272	3272	3279	3287	1531	3283	3286	3281	3288	3274	3280	3288	3287	3274	3273
PNUSAS002390	3280	3305	3294	3304	3306	3303	3307	3305	3303	3306	3311	3307	3306	3297	1334	3304	3308	3305	3307	516	3302	3307	3308	3307	3306	3306	3308	3308	3307	3302	3306	3308	3301	3309	3300	3299	3303	3316	1335	3309	3314	3305	3312	3302	3304	3308	3312	3301	3301
R17.4518	3285	3303	3295	3301	3302	3303	3308	3305	3301	3304	3309	3305	3305	3299	771	3302	3306	3305	3306	1334	3301	3304	3304	3306	3305	3305	3306	3305	3306	3304	3305	3307	3302	3305	3294	3292	3304	3313	779	3306	3311	3306	3312	3296	3305	3307	3312	3295	3295
1090700804	3265	3289	3278	3289	3292	3287	3288	3290	3287	3290	3294	3291	3290	3283	409	3289	3290	3290	3291	1108	3290	3292	3292	3291	3290	3290	3292	3293	3291	3288	3290	3292	3285	3294	3282	3280	3287	3297	415	3294	3295	3289	3297	3284	3288	3293	3297	3283	3283
201809952	3280	3304	3293	3303	3305	3302	3306	3304	3302	3305	3310	3306	3305	3295	1342	3302	3307	3304	3306	511	3301	3306	3307	3306	3305	3305	3307	3307	3306	3300	3305	3307	3300	3309	3298	3297	3302	3315	1342	3308	3313	3304	3311	3300	3303	3307	3311	3299	3299
212759	3286	3302	3293	3300	3300	3302	3309	3305	3301	3304	3309	3305	3304	3298	778	3301	3307	3305	3305	1335	3300	3303	3303	3305	3304	3304	3306	3304	3305	3303	3303	3306	3300	3304	3292	3290	3302	3313	785	3305	3312	3304	3310	3294	3303	3305	3310	3293	3293
216311	3284	3302	3293	3301	3300	3303	3310	3305	3302	3305	3309	3305	3303	3297	778	3300	3308	3305	3304	1336	3299	3304	3303	3306	3303	3305	3307	3303	3305	3302	3302	3306	3300	3304	3291	3290	3302	3312	784	3304	3312	3304	3310	3293	3303	3305	3309	3293	3292
56980	3281	3302	3292	3302	3305	3301	3306	3302	3302	3305	3314	3306	3305	3299	720	3303	3308	3301	3306	1331	3303	3304	3305	3305	3305	3305	3306	3305	3305	3304	3304	3306	3299	3307	3294	3292	3301	3313	712	3305	3312	3303	3311	3296	3302	3305	3310	3295	3295
PNUSAS036744	3280	3304	3293	3302	3307	3302	3305	3303	3303	3306	3313	3307	3306	3299	721	3303	3307	3302	3307	1330	3304	3304	3307	3306	3306	3306	3307	3306	3306	3303	3306	3307	3300	3309	3295	3293	3302	3313	709	3306	3311	3304	3313	3297	3303	3307	3312	3296	3296
389721	3278	3301	3290	3301	3304	3300	3304	3301	3301	3304	3312	3305	3304	3297	724	3301	3306	3300	3305	1330	3302	3303	3304	3304	3304	3304	3305	3304	3304	3302	3303	3305	3297	3306	3292	3290	3299	3311	712	3304	3310	3301	3309	3294	3300	3304	3309	3293	3293
593599	3284	3306	3296	3306	3309	3305	3309	3305	3305	3310	3316	3309	3308	3301	716	3306	3311	3304	3309	1324	3306	3308	3310	3308	3309	3308	3311	3308	3309	3306	3309	3309	3303	3312	3297	3296	3305	3316	709	3309	3314	3307	3315	3299	3306	3310	3314	3299	3298
[truncated: 72 more columns]

## Sheet: Supplementary Table 4
Supplementary Table 4. MIC values for S. telelkebir strain FJ001
Antibiotics	Abbreviation	Aerobic	Anaerobic	DMEM Medium#	Breakpoint interpretive criteria (µg/mL)*
		Minimum Inhibitory concentration (μg/mL)			S	I	R
Amoxicillin-Clavulanate	AMC	2	4	8	≤8	16	>16
Imepenem	IPM	0.25	0.25	0.25	≤1	2	≥ 4
Kanamycin	KAN	4	2	8	≤16	32	>32
Gentamicin	GEN	2	0.06	4	≤4	8	>8
Cefoxitin	CX	2	2	2	≤8	16	>16
Streptomycin	STR	4	4	4	≤32	–	>32
Nalidixic acid	NAL	4	4	2	≤16	–	>32
Tetracycline	TET	2	2	1	≤4	8	>8
Azithromycin	AZI	0.5	0.5	2	≤16	–	>16
Ciprofloxacin	CIP	0.3	0.3	0.3	≤0.06	0.12–0.5	>0.5
Chloramphenicol	CHL	2	1	0.25	≤8	16	>16
Ceftriofur	CF	1	1	2	≤2	4	>4
Trimethoprim-Sulfmethaxazole	TRI-SUL	1	1	0.5	≤2/38	–	≥4/76
Levofloxacin	LVX	0.03	0.06	0.03	≤ 0.12	0.25–1	≥2
Fosfomycin	FO	4	8	16	≤64	128	≥ 256
Cefoperazone/sulbactam	SCF	1	0.5	2	16/4	32/08	64/16
Ampicillin	AMP	4	4	4	≤ 8	16	≥ 32
*S - Sensitive; I - Intermediate resistance; and R - Resistant.
#Dulbecco's Modified Eagle Medium (DMEM)
